# Supplementary material for: Fecal Microbiota Transplantation Reduces Campylobacter jejuni Colonization in Young Broiler Chickens Challenged by Oral Gavage but Not by Seeder Birds
Source: Antibiotics (Basel). 2023 Oct 2;12(10):1503. doi: 10.3390/antibiotics12101503 (PMC10604036; doi:10.3390/antibiotics12101503)
Supplement: Supplementary file 1 [file antibiotics-12-01503-s001.zip]

Archive with 1 entries (1 files):
- antibiotics-2621304-supplementary.pdf
